# Supplementary material for: Assessing the Feasibility of an Open-Source Virtual Reality Mirror Visual Feedback Module for Complex Regional Pain Syndrome: Pilot Usability Study
Source: J Med Internet Res. 2021 May 26;23(5):e16536. doi: 10.2196/16536 (PMC8190641; doi:10.2196/16536)
Supplement: Multimedia Appendix 3 [file jmir_v23i5e16536_app3.xlsx]

## Sheet: Pain Survey Averages
participant_id	time	redcap_event_name	How would you rate your average level of pain throughout your body over the past 24 hours?	How would you rate your highest level of pain in your affected CRPS limb over the past 24 hours?	How would you rate your average level of pain in your affected CRPS limb over the past 24 hours?	How would you rate your highest level of pain throughout your body over the past 24 hours?	How would you rate your level of physical activity over the past 24 hours?	Rate your overall mood for the past 24 hours on a scale of 0 (Very Negative) to 10 (Very Positive).	How would you rate the quality of your sleep over the past 24 hours?
2	Baseline	daily_pain_survey_arm_1n	5	6.83333	5	5.66667	1.08333	5.16667	2.5
2	Month	daily_pain_survey_arm_1an	3.7619	6.09524	4.47619	4.57143	1.7619	6.57143	2.19048
2	Treatment	daily_pain_survey_arm_1r	4.75	5.75	4	6.5	1	5.75	2.75
3	Baseline	daily_pain_survey_arm_1q	2.61538	3.46154	2.53846	3.69231	1.84615	7.15385	2.84615
3	Month	daily_pain_survey_arm_1ae	2.14286	3.28571	2.28571	2.57143	2	6.71429	3
3	Treatment	daily_pain_survey_arm_1u	2.25	3.25	2.25	2.75	1.75	6.75	2.75
4	Baseline	daily_pain_survey_arm_1e	5.2	5.6	4.6	5.4	1.6	5.6	1.2
4	Month	daily_pain_survey_arm_1an	5	5.66667	5.2381	5.2381	1.47619	5.71429	1.71429
4	Treatment	daily_pain_survey_arm_1k	4	4.5	3.83333	4.33333	1.66667	6.33333	1.83333
7	Baseline	daily_pain_survey_arm_1b	2	7	5	3	1.5	7	2
7	Month	daily_pain_survey_arm_1ap	0.8	4.66667	4	1.4	1.26667	6.6	2
7	Treatment	daily_pain_survey_arm_1h	2	6	5.25	2.75	1.75	8	2
8	Baseline	daily_pain_survey_arm_1e	4.6	5.6	5.2	5.6	0.8	4.2	2
8	Month	daily_pain_survey_arm_1an	4	4.33333	3.95833	4.29167	0.583333	4.875	1.75
8	Treatment	daily_pain_survey_arm_1j	4.8	5	4.8	5	0.6	4.8	2
9	Baseline	daily_pain_survey_arm_1c	6.66667	8.33333	7.33333	7.66667	1.33333	7.66667	3
9	Month	daily_pain_survey_arm_1an	7.07143	8.42857	7.42857	7.92857	1.35714	8.92857	2.92857
9	Treatment	daily_pain_survey_arm_1k	6.625	7.875	7	7.125	1.625	9	3
10	Month	daily_pain_survey_arm_1ad	3.85714	5.42857	3.85714	4.57143	1.28571	4	2.28571
10	Treatment	daily_pain_survey_arm_1e	3.6	6.4	4.2	3.4	0.8	4.4	2
11	Month	daily_pain_survey_arm_1r	1	3.5	2	1	1.5	9.125	2.875
11	Treatment	daily_pain_survey_arm_1g	1	3.33333	2.33333	1.33333	1.33333	9	3
12	Baseline	daily_pain_survey_arm_1e	5.5	9.5	8.5	6.5	1.5	6.5	1.5
12	Month	daily_pain_survey_arm_1an	7.35	9.2	8	8.4	0.45	4.35	0.7
12	Treatment	daily_pain_survey_arm_1i	8	9.25	7.75	8.5	0.75	5	0.5

## Sheet: PROMIS PhysFunction
participant_id	redcap_event_name		promis_sf_v20_physical_function_20a_timestamp	Are you able to do chores such as vacuuming or yard work? Are you able to do chores such as vacuuming or yard work?	Are you able to push open a heavy door?	Are you able to dress yourself, including tying shoelaces and buttoning your clothes?	Are you able to wash your back?	Are you able to dry your back with a towel?	Are you able to sit on the edge of a bed?	Are you able to wash and dry your body?	Are you able to get in and out of a car?	Are you able to squeeze a new tube of toothpaste?	Are you able to hold a plate full of food?	Are you able to run a short distance, such as to catch a bus?	Are you able to shampoo your hair?	Are you able to sit on and get up from the toilet?	Are you able to transfer from a bed to a chair and back?	Does your health now limit you in doing vigorous activities, such as running, lifting heavy objects, participating in strenuous sports?	Does your health now limit you in bending, kneeling, or stooping?	Does your health now limit you in lifting or carrying groceries?	Does your health now limit you in doing two hours of physical labor?	Does your health now limit you in walking more than a mile (1.6 km)?	Does your health now limit you in climbing one flight of stairs?
2	baseline_visit_arm_1		2017-07-24 12:21:01	3	4	4	4	5	5	5	5	5	5	4	5	5	5	3	4	3	3	5	5
2	vr_visit_1_arm_1																								LEGEND				Notes: Question 3 (dress urself/button shirt), 9 (squeeze bottle of toothpaste) and 20 (Are you able to shampoo your hair? ) would be interesting to look at
2	vr_visit_2_arm_1																								5	Without any difficulty
2	vr_visit_3_arm_1																								4	With a little difficulty
2	final_vr_visit_arm_1		2017-08-11 13:19:25	3	4	3	5	5	5	5	5	4	5	4	5	5	5	3	5	4	2	5	5		3	With some difficulty
2	month_followup_arm_1		2017-09-12 19:51:33	3	4	4	5	4	5	5	5	5	4	5	5	5	5	3	5	3	3	5	5		2	With much difficulty
				0	0	-1	1	-1	0	0	0	-1	-1	1	0	0	0								1	Unable to do
3	baseline_visit_arm_1		2017-07-20 17:04:56	1	2	4	5	5	5	5	5	5	5	5	5	5	5	1	5	2	1	5	5
3	vr_visit_1_arm_1
3	vr_visit_2_arm_1
3	vr_visit_3_arm_1
3	vr_visit_4_arm_1
3	final_vr_visit_arm_1		2017-08-11 16:32:20	1	4	5	5	5	5	5	5	4	1	5	5	5	5	2	5	2	1	5	5
4	baseline_visit_arm_1		2017-07-25 08:38:28	2	3	4	5	5	5	5	5	3	2	3	5	5	5	3	5	2	2	3	3
4	vr_visit_1_arm_1
4	vr_visit_2_arm_1
4	vr_visit_3_arm_1
4	vr_visit_4_arm_1
4	final_vr_visit_arm_1		2017-08-06 12:26:55	3	2	3	5	5	5	4	5	3	2	3	4	5	5	3	4	2	2	3	3
4	month_followup_arm_1		2017-09-05 08:21:18	2	3	4	5	5	5	5	5	3	3	4	4	5	5	3	5	3	3	4	4
7	baseline_visit_arm_1		2017-07-28 16:49:26	2	4	3	3	4	5	4	5	5	5	3	5	5	4	1	4	3	1	3	5
7	vr_visit_1_arm_1
7	vr_visit_2_arm_1
7	vr_visit_3_arm_1
7	vr_visit_4_arm_1
7	final_vr_visit_arm_1		2017-08-05 10:35:39	3	4	3	3	3	4	3	4	4	4	3	3	5	5	2	4	3	2	4	4
7	month_followup_arm_1		2017-09-06 16:50:20	4	5	5	3	3	5	4	5	5	5	4	5	5	5	2	5	3	2	4	4
8	baseline_visit_arm_1		2017-08-08 11:55:16	2	5	5	4	5	5	4	5	5	4	4	4	5	5	2	2	4	1	5	5
8	vr_visit_1_arm_1
8	vr_visit_2_arm_1
8	vr_visit_3_arm_1
8	vr_visit_4_arm_1
8	final_vr_visit_arm_1		2017-08-18 11:22:14	2	5	5	5	5	5	5	5	5	5	4	5	5	5	3	3	4	3	4	5
8	month_followup_arm_1		2017-09-19 08:52:33	3	5	4	4	5	4	5	4	5	5	3	4	4	5	2	2	4	1	4	4
9	baseline_visit_arm_1		2017-08-03 13:10:31	2	3	2	3	3	4	3	2	4	4	1	3	3	3	1	2	2	1	2	3
9	vr_visit_1_arm_1
9	vr_visit_2_arm_1
9	vr_visit_3_arm_1
9	vr_visit_4_arm_1
9	final_vr_visit_arm_1		2017-08-14 12:16:14	2	3	4	3	4	5	4	3	5	5	1	5	4	5	1	2	3	1	2	3
9	month_followup_arm_1		2017-09-13 11:04:17	3	3	3	3	3	5	3	2	4	3	2	5	4	4	2	3	3	1	2	3
10	baseline_visit_arm_1		2017-08-22 19:03:24	1	2	4	1	2	4	4	5	4	3	1	5	5	5	1	4	2	1	2	3
10	vr_visit_1_arm_1
10	vr_visit_2_arm_1
10	vr_visit_3_arm_1
10	vr_visit_4_arm_1
10	final_vr_visit_arm_1		2017-08-27 13:04:48	1	3	4	1	3	5	5	5	4	3	1	5	5	5	1	4	2	1	2	3
10	month_followup_arm_1		2017-10-08 20:24:05	1	2	4	1	3	5	4	5	4	3	1	5	5	5	2	4	2	1	1	3
11	baseline_visit_arm_1		2017-08-24 10:52:03	4	5	4	4	5	5	5	5	5	4	4	5	5	5	3	5	4	3	5	5
11	vr_visit_1_arm_1
11	vr_visit_2_arm_1
11	vr_visit_3_arm_1
11	vr_visit_4_arm_1
11	final_vr_visit_arm_1		2017-09-10 08:20:00	4	5	5	5	5	5	5	5	5	4	5	5	5	5	4	5	4	4	5	5
12	baseline_visit_arm_1		2017-08-23 11:04:57	1	1	3	3	4	5	4	4	5	3	1	3	5	5	1	4	2	1	3	5
12	vr_visit_1_arm_1
12	vr_visit_2_arm_1
12	vr_visit_3_arm_1
12	final_vr_visit_arm_1		2017-09-02 11:45:28	1	1	2	1	1	5	3	4	1	1	2	2	5	5	1	5	2	1	3	5
12	month_followup_arm_1		2017-10-03 23:04:20	1	2	2	2	3	2	2	3	4	2	2	3	4	4	1	4	2	1	3	4
			Are you able to do chores such as vacuuming or yard work? Are you able to do chores such as vacuuming or yard work?	Are you able to push open a heavy door?	Are you able to dress yourself, including tying shoelaces and buttoning your clothes?	Are you able to wash your back?	Are you able to dry your back with a towel?	Are you able to sit on the edge of a bed?	Are you able to wash and dry your body?	Are you able to get in and out of a car?	Are you able to squeeze a new tube of toothpaste?	Are you able to hold a plate full of food?	Are you able to run a short distance, such as to catch a bus?	Are you able to shampoo your hair?	Are you able to sit on and get up from the toilet?	Are you able to transfer from a bed to a chair and back?	Does your health now limit you in doing vigorous activities, such as running, lifting heavy objects, participating in strenuous sports?	Does your health now limit you in bending, kneeling, or stooping?	Does your health now limit you in lifting or carrying groceries?	Does your health now limit you in doing two hours of physical labor?	Does your health now limit you in walking more than a mile (1.6 km)?	Does your health now limit you in climbing one flight of stairs?
		baseline 2	3	3	4	4	4	5	5	5	5	5	5	4	5	5	5	3	4	3	3	5	5
		final_vr_visit 2	3	3	4	3	5	5	5	5	5	4	5	4	5	5	5	3	5	4	2	5	5
		month_followup 2	3	3	4	4	5	4	5	5	5	5	4	5	5	5	5	3	5	3	3	5	5
		BASELINE 3
		baseline 4	2	2	3	4	5	5	5	5	5	3	2	3	5	5	5	3	5	2	2	3	3
		final_vr_visit 4	3	3	2	3	5	5	5	4	5	3	2	3	4	5	5	3	4	2	2	3	3
		month_followup 4	2	2	3	4	5	5	5	5	5	3	3	4	4	5	5	3	5	3	3	4	4
		baseline 7	2017-07-28 16:49:26	2	4	3	3	4	5	4	5	5	5	3	5	5	4	1	4	3	1	3	5
		final_vr_visit 7	2017-08-05 10:35:39	3	4	3	3	3	4	3	4	4	4	3	3	5	5	2	4	3	2	4	4
		month_followup 7	2017-09-06 16:50:20	4	5	5	3	3	5	4	5	5	5	4	5	5	5	2	5	3	2	4	4
		baseline 8	2017-08-08 11:55:16	2	5	5	4	5	5	4	5	5	4	4	4	5	5	2	2	4	1	5	5
		final_vr_visit 8	2017-08-18 11:22:14	2	5	5	5	5	5	5	5	5	5	4	5	5	5	3	3	4	3	4	5
		month_followup 8	2017-09-19 08:52:33	3	5	4	4	5	4	5	4	5	5	3	4	4	5	2	2	4	1	4	4
		baseline 9	2017-08-03 13:10:31	2	3	2	3	3	4	3	2	4	4	1	3	3	3	1	2	2	1	2	3
		final_vr_visit 9	2017-08-14 12:16:14	2	3	4	3	4	5	4	3	5	5	1	5	4	5	1	2	3	1	2	3
		month_followup 9	2017-09-13 11:04:17	3	3	3	3	3	5	3	2	4	3	2	5	4	4	2	3	3	1	2	3
		baseline 10	2017-08-22 19:03:24	1	2	4	1	2	4	4	5	4	3	1	5	5	5	1	4	2	1	2	3
		final_vr_visit 10	2017-08-27 13:04:48	1	3	4	1	3	5	5	5	4	3	1	5	5	5	1	4	2	1	2	3
		month_followup 10	2017-10-08 20:24:05	1	2	4	1	3	5	4	5	4	3	1	5	5	5	2	4	2	1	1	3
		baseline 11	2017-08-24 10:52:03	4	5	4	4	5	5	5	5	5	4	4	5	5	5	3	5	4	3	5	5
		final_vr_visit 11	2017-09-10 08:20:00	4	5	5	5	5	5	5	5	5	4	5	5	5	5	4	5	4	4	5	5
		baseline 12	2017-08-23 11:04:57	1	1	3	3	4	5	4	4	5	3	1	3	5	5	1	4	2	1	3	5
		final_vr_visit 12	2017-09-02 11:45:28	1	1	2	1	1	5	3	4	1	1	2	2	5	5	1	5	2	1	3	5
		month_followup 12	2017-10-03 23:04:20	1	2	2	2	3	2	2	3	4	2	2	3	4	4	1	4	2	1	3	4

## Sheet: In treatment 
		# of sets the patients did in 15mins
	Patient	Day1	Day2	Day3	Day4	Day5
	2	2	8	6	7
	3	2	6	6	5	8
TIME SPENT (mins)	4	11	5	5	5	3.2
TIME SPENT (mins)	7	10	8	5.42	5.45	5.29
	8	7	7	9	9	9
	9	2	5	7	7	9
	10	7	7	9	9	8
	11	9	10	11	10
	12	11	10	11

## Sheet: Baseline, Treatment, Daily Pain
Participant ID	Event Name	Survey Identifier	Survey Timestamp	Date of Screen	Ok to contact for other studies?	CRPS	CRPS Symptoms (choice=Allodynia)	CRPS Symptoms (choice=Weakness)	CRPS Symptoms (choice=Hyperalgesia)	CRPS Symptoms (choice=Tremor)	CRPS Symptoms (choice=Edema)	CRPS Symptoms (choice=Dystonia)	CRPS Symptoms (choice=Decreased Range of Motion)	CRPS Symptoms (choice=Sweating changes/asymmetry)	CRPS Symptoms (choice=Trophic changes (hair/nails/skin))	Unilateral Upper Extremity	Location of pain	Onset of pain	NRS Avg Pain Rating	Cause of pain disorder	Current Treatments for Pain	Are you on a stable pain treatment?	Will you be trying any new pain treatments in the next 2 months?	Additional chronic pain conditions? (Identify each and obtain NRS Avg. for each:)	History or current psychiatric illness or other condition that would interfere with brain processes (i.e. anxiety, depression, memory and cognition problems)	Any ongoing legal action related to pain?	Any ongoing disability of worker's compensation claims?	If Female: Currently Pregnant or planning to become pregnant?	Other notes:	Ineligible?	Complete?	Survey Timestamp	Visit type	Today's Date	Diagnosis Type 1 = occurs after an illness or injury that didn't directly damage the nerves in your affected limb Type 2= follows a distinct nerve injury	Etiology (choice=Crush)	Etiology (choice=Surgery)	Etiology (choice=Fracture)	Etiology (choice=Laceration)	Etiology (choice=Soft Tissue Injury)	Etiology (choice=Other)	Details of CRPS Injury:	Date of Injury	Date of symptom onset:	Location (choice=Left)	Location (choice=Right)	Location (choice=Upper extremity)	Location (choice=Lower extremity)	Spreading (choice=None (distal only))
2	Telephone Screen			2017-07-11	Yes	RSD/CRPS but don't know the type	Checked	Unchecked	Checked	Unchecked	Unchecked	Unchecked	Checked	Checked	Checked	Yes	left armpit	2008-08-16	6	surgery	acupuncture	Yes	No	tennis elbow and shoulder pain in right side, thumb on left. All 4 or lower NRS.	No	No	No	No	Has a consultation for the 28th so she is not sure if she will have a stable treatment for the next two months.	0	Complete
2	Baseline Visit																																Baseline	2017-07-24	CRPS (doesn't remember type)	Unchecked	Checked	Unchecked	Unchecked	Unchecked	Unchecked	Axilary lymph node dissection	2008-08-16	2008-08-16	Checked	Unchecked	Checked	Unchecked	Unchecked
2	Daily Pain Survey 2
2	Daily Pain Survey 3
2	Daily Pain Survey 5
2	Daily Pain Survey 6
2	Daily Pain Survey 7
2	VR Visit 1
2	Daily Pain Survey 8
2	VR Visit 2
2	Daily Pain Survey 9
2	VR Visit 3
2	Daily Pain Survey 10
2	Daily Pain Survey 11
2	Final VR Visit
2	Daily Pain Survey 12
2	Daily Pain Survey 13
2	Daily Pain Survey 14
2	Daily Pain Survey 15
2	Daily Pain Survey 16
2	Daily Pain Survey 17
2	Daily Pain Survey 18
2	Daily Pain Survey 19
2	Daily Pain Survey 20
2	Daily Pain Survey 21
2	Daily Pain Survey 22
2	Daily Pain Survey 23
2	Daily Pain Survey 24
2	Daily Pain Survey 25
2	Daily Pain Survey 26
2	Daily Pain Survey 27
2	Daily Pain Survey 28
2	Daily Pain Survey 29
2	Daily Pain Survey 30
2	Daily Pain Survey 31
2	Daily Pain Survey 32
2	Daily Pain Survey 33
2	Daily Pain Survey 34
2	Daily Pain Survey 35
3	Telephone Screen			2017-07-11	Yes	Type I	Unchecked	Checked	Unchecked	Unchecked	Unchecked	Unchecked	Unchecked	Checked	Checked	Yes	right wrist radiating to shoulder	2010-05-01	6	ganglion cyst surgery	Gabapentin, notroxin	Yes	No		No	No	No	No	had depression 15 years ago	0	Complete
3	Baseline Visit																																Baseline	2017-07-20	CRPS-I	Unchecked	Checked	Unchecked	Unchecked	Unchecked	Unchecked	ganglia removal	2010-05-05	2010-05-15	Unchecked	Checked	Checked	Unchecked	Unchecked
3	Daily Pain Survey 1
3	Daily Pain Survey 3
3	Daily Pain Survey 4
3	Daily Pain Survey 5
3	Daily Pain Survey 6
3	Daily Pain Survey 7
3	VR Visit 1
3	Daily Pain Survey 8
3	VR Visit 2
3	VR Visit 3
3	Daily Pain Survey 10
3	VR Visit 4
3	Daily Pain Survey 11
3	Final VR Visit
3	Daily Pain Survey 12
3	Daily Pain Survey 13
3	Daily Pain Survey 16
3	Daily Pain Survey 17
3	Daily Pain Survey 18
3	Daily Pain Survey 19
3	Daily Pain Survey 20
3	Daily Pain Survey 21
3	Daily Pain Survey 24
3	Daily Pain Survey 26
3	Daily Pain Survey 27
4	Telephone Screen			2017-07-14	Yes	RSD/CRPS but don't know the type	Checked	Checked	Checked	Unchecked	Checked	Unchecked	Checked	Unchecked	Checked	Yes	left arm	2012-12-01	5	Steroid shot	Lyrica, LDN, mexitilitine, physical therapy	Yes	No		No	No	No	No	In SF and can only come in before 9am or after 5pm	0	Complete
4	Baseline Visit																																Baseline	2017-07-25	CRPS (doesn't remember type)	Unchecked	Unchecked	Unchecked	Unchecked	Unchecked	Unchecked	cortozone shot after a fitness class might have hit nerve	2012-12-12	2012-12-12	Checked	Unchecked	Checked	Unchecked	Unchecked
4	Daily Pain Survey 1
4	Daily Pain Survey 2
4	Daily Pain Survey 3
4	Daily Pain Survey 4
4	Daily Pain Survey 5
4	Daily Pain Survey 6
4	Daily Pain Survey 7
4	VR Visit 1
4	Daily Pain Survey 8
4	VR Visit 2
4	Daily Pain Survey 9
4	VR Visit 3
4	Daily Pain Survey 10
4	VR Visit 4
4	Daily Pain Survey 11
4	Final VR Visit
4	Daily Pain Survey 13
4	Daily Pain Survey 14
4	Daily Pain Survey 15
4	Daily Pain Survey 16
4	Daily Pain Survey 17
4	Daily Pain Survey 19
4	Daily Pain Survey 20
4	Daily Pain Survey 21
4	Daily Pain Survey 22
4	Daily Pain Survey 23
4	Daily Pain Survey 24
4	Daily Pain Survey 27
4	Daily Pain Survey 28
4	Daily Pain Survey 29
4	Daily Pain Survey 30
4	Daily Pain Survey 31
4	Daily Pain Survey 32
4	Daily Pain Survey 35
4	Daily Pain Survey 36
4	Daily Pain Survey 37
7	Telephone Screen			2017-07-21	Yes	Type I	Checked	Checked	Checked	Unchecked	Checked	Unchecked	Checked	Checked	Checked	Yes	left shoulder to finger tip	2015-01-01	6	not known - happened suddenly	gabapentine, hydroporin, amatriphiline	Yes	No		No	No	No	No		0	Complete
7	Baseline Visit																																Baseline	2017-07-28	CRPS (doesn't remember type)	Unchecked	Unchecked	Unchecked	Unchecked	Unchecked	Checked	unknown cause	2015-01-11	2015-01-11	Checked	Unchecked	Checked	Unchecked	Unchecked
7	Daily Pain Survey 1
7	Daily Pain Survey 2
7	Daily Pain Survey 3
7	Daily Pain Survey 5
7	Daily Pain Survey 6
7	VR Visit 1
7	Daily Pain Survey 8
7	VR Visit 2
7	Daily Pain Survey 9
7	VR Visit 3
7	VR Visit 4
7	Final VR Visit
7	Daily Pain Survey 12
7	Daily Pain Survey 13
7	Daily Pain Survey 15
7	Daily Pain Survey 19
7	Daily Pain Survey 23
7	Daily Pain Survey 24
7	Daily Pain Survey 25
7	Daily Pain Survey 26
7	Daily Pain Survey 28
7	Daily Pain Survey 37
8	Telephone Screen			2017-07-31	Yes	Type I	Checked	Checked	Unchecked	Unchecked	Checked	Unchecked	Checked	Checked	Unchecked	Yes	hand and wrist	2013	4	degenerative spinal stenosis	gabapentin, exercise	Yes	No		Yes	No	No	No	had anxiety 7 yrs ago no more now tho	1	Complete
8	Baseline Visit																																Baseline	2017-08-08	CRPS (doesn't remember type)	Unchecked	Unchecked	Unchecked	Unchecked	Unchecked	Checked	blastenosis in spine 4,5,6 decompression surgery neck generated crps	2013-06-01	2013-06-01	Unchecked	Checked	Unchecked	Unchecked	Unchecked
8	Daily Pain Survey 1
8	Daily Pain Survey 2
8	Daily Pain Survey 3
8	Daily Pain Survey 4
8	Daily Pain Survey 5
8	Daily Pain Survey 6
8	Daily Pain Survey 7
8	VR Visit 1
8	Daily Pain Survey 8
8	VR Visit 2
8	Daily Pain Survey 9
8	VR Visit 3
8	Daily Pain Survey 10
8	VR Visit 4
8	Daily Pain Survey 11
8	Final VR Visit
8	Daily Pain Survey 12
8	Daily Pain Survey 13
8	Daily Pain Survey 14
8	Daily Pain Survey 15
8	Daily Pain Survey 16
8	Daily Pain Survey 17
8	Daily Pain Survey 20
8	Daily Pain Survey 22
9	Telephone Screen			2017-08-03	Yes	RSD/CRPS but don't know the type	Checked	Checked	Unchecked	Checked	Unchecked	Checked	Checked	Checked	Unchecked	Yes	right foot to the face	2016	8	stroke	aspirin	Yes	No		No	No	Yes	No	currently appealing a disability claim but is going to sign a nondisclosure form	1	Complete
9	Baseline Visit																																Baseline	2017-08-03	CRPS (doesn't remember type)	Unchecked	Unchecked	Unchecked	Unchecked	Unchecked	Checked	stroke - crps from foot to face on right side	2016-08-06	2016-09-06	Unchecked	Checked	Checked	Unchecked	Unchecked
9	Daily Pain Survey 1
9	Daily Pain Survey 2
9	Daily Pain Survey 3
9	Daily Pain Survey 4
9	Daily Pain Survey 5
9	Daily Pain Survey 6
9	Daily Pain Survey 7
9	VR Visit 1
9	Daily Pain Survey 8
9	VR Visit 2
9	Daily Pain Survey 9
9	VR Visit 3
9	Daily Pain Survey 10
9	VR Visit 4
9	Daily Pain Survey 11
9	Final VR Visit
9	Daily Pain Survey 12
9	Daily Pain Survey 14
9	Daily Pain Survey 16
9	Daily Pain Survey 18
9	Daily Pain Survey 20
9	Daily Pain Survey 22
9	Daily Pain Survey 25
9	Daily Pain Survey 27
10	Telephone Screen			2017-08-11	Yes	Type I	Checked	Checked	Unchecked	Unchecked	Checked	Unchecked	Unchecked	Checked	Checked	Yes	right wrist	2017-04-01	5	unsure	LDN, ebutila (?), hand therapy at home	Yes	No	no	No	No	No	No		0	Complete									10
10	Baseline Visit																																Baseline	2017-08-22	CRPS-I	Unchecked	Unchecked	Unchecked	Unchecked	Unchecked	Checked	Right wrist started to hurt might have been due to stretching in fitnesss class TFCC might have started form that tear very bad UTI infection before hte pain was on antibiotics for it and was really stressed not sure what caused it only when they saw the contrast MRI that theere was a tear		2016-08-07	Unchecked	Checked	Checked	Unchecked	Checked
10	Daily Pain Survey 1
10	Daily Pain Survey 2
10	Daily Pain Survey 3
10	Daily Pain Survey 4
10	Daily Pain Survey 5
10	VR Visit 1
10	Daily Pain Survey 8
10	VR Visit 2
10	VR Visit 3
10	VR Visit 4
10	Final VR Visit
11	Telephone Screen			2017-08-18	Yes	Type I	Checked	Unchecked	Checked	Unchecked	Unchecked	Unchecked	Checked	Unchecked	Checked	Yes	Right index finger predominant, with numbness in middle/ring/pinky	2013-03-28	4	Motor vehicle accident causing spinal injury, s/p C4-T1 fusion with evidence of ulnar radiculopathy		Yes	No		No	No	No		Prior Treatments attempted: Gabapentin, Lyrica, Hand therapy: myofascial release, paraffin, TENS, US, Mindfulness, Relaxation, breathing	0	Complete										11
11	Baseline Visit																																Baseline	2017-08-24	CRPS (doesn't remember type)	Checked	Unchecked	Unchecked	Unchecked	Unchecked	Unchecked	spinal cord injury from an auto accident source of the injury and pain root cause of the pain	2013-03-28	2013-03-28	Unchecked	Checked	Checked	Unchecked	Checked
11	Daily Pain Survey 5
11	Daily Pain Survey 6
11	Daily Pain Survey 7
11	VR Visit 1
11	VR Visit 2
11	VR Visit 3
11	VR Visit 4
12	Telephone Screen			2017-08-20	Yes	RSD/CRPS but don't know the type	Checked	Checked	Unchecked	Unchecked	Checked	Unchecked	Checked	Unchecked	Checked	Yes	right wrist all the way to the back, neck	2013	7	surgery	pain meds: ketamine, oxycodon, gabapentin, faclisin, trisinadine	Yes	No		No	No	No	No	moving physical therapy to do this study mentioned she had anxiety but answered no to the history or current psych question she wants to get pregnant eventually but not any time soon (until her pain goes away)	0	Complete										12
12	Baseline Visit																																Baseline	2017-08-23	CRPS-I	Unchecked	Checked	Unchecked	Unchecked	Unchecked	Unchecked	ganglion cyst removal surgery	2015-02-02	2015-02-02	Unchecked	Checked	Checked	Unchecked	Unchecked
12	Daily Pain Survey 1
12	Daily Pain Survey 5
12	Daily Pain Survey 6
12	Daily Pain Survey 7
12	VR Visit 1
12	VR Visit 2
12	VR Visit 3
[truncated: 520 more columns]
